# Supplementary material for: From Mother to Child: Epigenetic Signatures of Hyperglycemia and Obesity during Pregnancy
Source: Nutrients. 2024 Oct 16;16(20):3502. doi: 10.3390/nu16203502 (PMC11510513; doi:10.3390/nu16203502)
Supplement: Supplementary file 1 [file nutrients-16-03502-s001.zip]

Archive with 1 entries (1 files):
- nutrients-3237524-supplementary.pdf
